# Supplementary material for: Synthesis and Photophysical Characterization of Fluorescent Naphtho[2,3-d]thiazole-4,9-Diones and Their Antimicrobial Activity against Staphylococcus Strains
Source: Molecules. 2024 Jun 11;29(12):2777. doi: 10.3390/molecules29122777 (PMC11206905; doi:10.3390/molecules29122777)
Supplement: Supplementary file 1 [file molecules-29-02777-s001.zip]

Archive with 1 entries (1 files):
- molecules-3004104-supplementary.pdf
